# Supplementary material for: Risk of Premature Ovarian Insufficiency after Human Papilloma Virus Vaccination: A PRISMA Systematic Review and Meta-Analysis of Current Evidence
Source: Vaccines (Basel). 2023 Jan 9;11(1):140. doi: 10.3390/vaccines11010140 (PMC9866915; doi:10.3390/vaccines11010140)
Supplement: Supplementary file 1 [file vaccines-11-00140-s001.zip]

Archive with 1 entries (1 files):
- vaccines-2087899-supplementary.pdf
